# Supplementary material for: Metal Coordination Properties of a Chromophoric Desferrioxamine (DFO) Derivative: Insight on the Coordination Stoichiometry and Thermodynamic Stability of Zr4+ Complexes
Source: Molecules. 2021 Dec 29;27(1):184. doi: 10.3390/molecules27010184 (PMC8746621; doi:10.3390/molecules27010184)
Supplement: Supplementary file 1 [file molecules-27-00184-s001.zip]

Archive with 1 entries (1 files):
- molecules-1515297-supplementary.pdf
